# Supplementary material for: Combination Therapy of Placenta-Derived Mesenchymal Stem Cells with WKYMVm Promotes Hepatic Function in a Rat Model with Hepatic Disease via Vascular Remodeling
Source: Cells. 2022 Jan 11;11(2):232. doi: 10.3390/cells11020232 (PMC8773666; doi:10.3390/cells11020232)
Supplement: Supplementary file 1 [file cells-11-00232-s001.zip]

Archive with 1 entries (1 files):
- cells-1530895-supplementary.pdf
